# Supplementary material for: Carbon Nanopowder-Based Stochastic Sensor for Ultrasensitive Assay of CA 15-3, CEA and HER2 in Whole Blood
Source: Nanomaterials (Basel). 2022 Sep 8;12(18):3111. doi: 10.3390/nano12183111 (PMC9501540; doi:10.3390/nano12183111)
Supplement: Supplementary file 1 [file nanomaterials-12-03111-s001.zip]

Archive with 1 entries (1 files):
- nanomaterials-1856637-supplementary.pdf
